# Supplementary material for: Thermoneutral Housing Enables Studies of Vertical Transmission of Obesogenic Diet-Driven Metabolic Diseases
Source: Nutrients. 2023 Nov 29;15(23):4958. doi: 10.3390/nu15234958 (PMC10708424; doi:10.3390/nu15234958)
Supplement: Supplementary file 1 [file nutrients-15-04958-s001.zip]

Archive with 1 entries (1 files):
- nutrients-2714160-supplementary.pdf
